# Supplementary material for: Design, Synthesis, and Biological Evaluation of a Small-Molecule PET Agent for Imaging PD-L1 Expression
Source: Pharmaceuticals (Basel). 2023 Jan 30;16(2):213. doi: 10.3390/ph16020213 (PMC9968138; doi:10.3390/ph16020213)
Supplement: Supplementary file 1 [file pharmaceuticals-16-00213-s001.zip]

Archive with 1 entries (1 files):
- pharmaceuticals-2099446-supplementary.docx
